# Supplementary material for: Waardenburg Syndrome: The Contribution of Next-Generation Sequencing to the Identification of Novel Causative Variants
Source: Audiol Res. 2023 Dec 21;14(1):9–25. doi: 10.3390/audiolres14010002 (PMC10886116; doi:10.3390/audiolres14010002)
Supplement: Supplementary file 1 [file audiolres-14-00002-s001.zip]

Archive with 1 entries (1 files):
- audiolres-2668071-supplementary.pdf
